# Supplementary material for: Optimization of the proliferation and persistency of CAR T cells derived from human induced pluripotent stem cells
Source: Nat Biomed Eng. 2022 Dec 12;7(1):24–37. doi: 10.1038/s41551-022-00969-0 (PMC9870784; doi:10.1038/s41551-022-00969-0)
Supplement: Supplementary file 4 — Source data for tumour burden in Supplementary Fig. 4. [file 41551_2022_969_MOESM4_ESM.xlsx]

## Sheet: SupplementaryFig4d
days after T cell inoculation	pCAR-TCTL					pCAR-TCTL-mbIL15tg
7	34.1985	30.2054	0	0	6.776	0	0	0	0	10.935
10	108.153	0	0	0	49.9523	0	28.0645	57.132	0	31.104
12	91.698	69.7071	116.058	47.432	158.994	21.0432	7.8125	83.824	6.776	24.854
14	270.562	31.941	134.909	67.8495	291.09	37.3977	16.384	161.604	17.408	62.9565
17	1060.95	69.828	384.531	171.758	625.702	82.6933	42.3629	332.41	83.7512	47.5288
19	1369	160.197	733.347	233.782	784.958	252.03	81.6364	156.138	183.007	88.645
21	2077.62	380.082	662.877	344.202	1590.31	353.281	132.422	478.813	109.684	137.76
