# Supplementary material for: Optimization of the proliferation and persistency of CAR T cells derived from human induced pluripotent stem cells
Source: Nat Biomed Eng. 2022 Dec 12;7(1):24–37. doi: 10.1038/s41551-022-00969-0 (PMC9870784; doi:10.1038/s41551-022-00969-0)
Supplement: Source Data for Figs. 3, 4 and 6 and Extended Data Figs. 4, 6, 8 and 9 — Source data for tumour burden. [file 41551_2022_969_MOESM5_ESM.xlsx]

## Sheet: Fig.3e
days after tumor cells innoculation	iCAR-TCTL				DGK-dKO iCAR-TCTL				pCAR-TCTL				PBS
3	1998000	562100	1342000	534000	1101000	646700	1815000	273800	1804000	4217000	1917000	1884000	710500	6302000	2145000	8394
8	713500	1459000	489800	787500	402100	16550000	701500	667300	-429200	-177800	-223000	-38540	79950000	137000000	95920000	46800000
14	9068000	7584000	3789000	4875000	138500	828400	261200	1148000	-289900	-109600	-163700	-29660	73220000	102600000	65550000	118700000
21	35320000	8073000	20800000	21580000	925100	2323000	-199600	2144000	-124800	115500	317000	-190900	125200000	88670000	107300000	92020000
28	122100000	104300000	53480000	237100000	5060000	12390000	1768000	4521000	1656000	2522000	3143000	5171000	769500000	275600000	291000000	211200000
42	718100000	398000000	865200000	217900000	11370000	26100000	12710000	14220000	9912000	24100000	17180000	26510000
56					60340000	115500000	2349000	49740000	28520000	140800000	34430000	21130000

## Sheet: Fig.4f
days after T cell inoculation	iCAR-TCTL					iCAR-TCTL-mbIL15tg
7	52.9614	0	0	0	0	0	23.328	0	0	0
10	0	0	0	0	0	0	0	0	0	0
12	102.602	328.831	36.3428	41.7835	47.6477	0	0	0	0	0
14	303.116	335.422	61.9491	17.0061	113.901	0	45.5625	0	0	0
17	623.398	427.77	272.734	93.312	207.34	32.9514	46.746	30.8025	32.1715	0
19	1025.03	1046.52	312.194	153.055	534.447	90.944	45.387	44.5465	46.2275	0
21	960.841	1172.14	723.957	281.642	736.946	69.4319	61.4167	24.6248	0	0

## Sheet: Fig.6c
days after T cell inoculation	PBS					iCAR-TCTL-mbIL15tg					DGK-dKO-iCAR-TCTL-mbIL15tg					pCAR-TCTL-mbIL15tg				DGK-pKO-pCAR-TCTL-mbIL15tg
10	89.5829	90.1695	0	71.9389	27.436	20.808	42.336	0	97.686	0	47.5958	0	0	0	0	0	34.4	18.432	0	69.125	21.4375	0	0	0
13	590.27	529.156	98.5041	161.172	265.866	92.0995	125.6	0	0	102.249	89.8171	0	94.9537	0	0	0	85.7368	42.9892	167.824	89.8319	829.231	195.955	131.506	185.438
15	882.446	1083.95	126.657	500.773	1068.91	354.294	939.668	149.816	776.969	148.29	217.345	149.806	189.061	37.5195	48.8533	345.319	337.557	295.788	175.369	604.694	1209.09	426.145	424.068	446.528
17	1484.67	1530.54	248.501	770.224	669	1022.35	1142.83	216.454	400.102	375.136	273.04	0	210.938	75.3465	139.266	655.035	638.974	343.19	294.638	1027.88	2242.82	872.681	515.056	376.688
20	2685.92	2514.12	1111.5	1567.19	2014.67	1648.23	3253.55	1281.49	1337.53	864.216	514.827	289.326	591.191	392.084	272.499	3336.51	2057.4	921.984	1160.74	1855.12	2922.18	2884.06	2322.06	1088.3

## Sheet: ExtendedDataFig.3c
days after T cell inoculation	GC33-bbz-iTCTL				GC33-28bbz-iTCTL				PBS
7	0	0	0	0	0	0	0	0	0	0	0	0	0
10	25.6319	41.5876	0	34.3516	26.296	31.4288	0	0	48.7252	47.3235	29.6885	0	0
12	75.5013	88.8603	27.9008	56.7262	74.9208	52.3706	49.8958	31.3007	87.868	79.5592	54.8675	60.1764	53.7081
14	94.9019	114.407	61.9216	82.9031	76.2091	49.8074	56.8352	47.5524	105.397	98.8398	65.9872	96.3518	82.4899
17	114.345	149.115	133.509	115.841	115.351	99.8634	119.392	75.9775	126.539	157.08	99.9524	135.489	164.275
19	93.3346	171.471	132.695	132.874	93.7491	95.9278	123.014	91.5645	151.906	169.08	182.137	168.106	230.655
21	104.019	276.087	175.747	125.389	171.433	201.265	164.66	173.5	214.037	255.789	414.37	258.36	521.277
24	157.634	331.05	281.502	144.038	184.721	319.027	234.468	272.347	378.712	373.174	490.087	296.757	971.174

## Sheet: ExtendedDataFig.4c
days after tumor cells innoculation	iCAR-TILC						iCAR-TCTL						pCAR-TCTL						PBS
3	582000	304000	2680000	560000	1200000	848000	1110000	1590000	719000	389000	516000	1090000	889000	657000	901000	837000	563000	89400	413000	506000	280000	-245000	1770000	1460000
7	61900	153000	40300	466000	58500	32400	941000	474000	397000	538000	-66300	109000	249000	69900	-38900	-35400	153000	-22700	10600000	8740000	47500000	9000000	9720000	5540000
14	399000	-4850	3290000	4400000	1330000	408000	6100000	897000	765000	560000	507000	763000	318000	267000	-32900	123000	330000	262000	127000000	72700000	89900000	50200000	57000000	73300000
21	2020000	463000	1940000	881000	896000	3880000	13100000	1960000	3760000	13100	1070000	3430000	688000	390000	141000	241000	634000	-66500	197000000	100000000	184000000	52400000	46600000	65100000
28	-61400	540000	12900000	2670000	8720000	7840000	30000000	5700000	6710000	253000	195000	20500000	3470000	860000	164000	76000	2930000	3920000	386000000	77700000	495000000	104000000	131000000	101000000
35	35000000	160000	20300000	19000000	180000	35300000	50700000	13200000	7540000	493000	10400000	43600000	8100000	1260000	370000	238000	2200000	1600000	570000000	125000000	400000000	222000000	412000000	328000000

## Sheet: ExtendedDataFig.6h
days after T cell inoculation	iCAR-TCTL + pembrolizumab			iCAR-TCTL			PBS			pembrolizumab
0	83.1875	108	96.8	109.33	147.456	108	119.164	58.752	68.952	205.8	66.3255	121.104
4	74.1285	70	116.964	104.012	208.915	137.423	226.492	73.4783	113.241	545.754	187.308	185.9
8	100.705	129.198	182.731	175.338	270.628	219.04	324.113	182.108	254.144	758.499	173.4	240.587
12	155.325	251.545	208.445	212.158	334.805	236.33	460.8	194.24	236.33	973.502	301.16	339.153
16	171.525	408.857	353.193	294.189	456.337	306.925	528.68	278.502	398.268	1204.04	336.536	459.19
20	300.107	394.823	494.257	274.677	806.556	333.973	552.408	353.773	486.719	1020.79	396.9	406.838
24	474.613	794.813	813.777	569.242	752.732	577.761	1140.2	606.293	700.557	1468.86	495.23	661.352

## Sheet: ExtendedDataFig8e
days after T cell inoculation	PBS								wild								DKO
10	0	0	0	0	22.5	7.056	61.2255	6	0	0	0	0	65	6	0	108	0	0	0	0	20.48	40	0	0
14	152.44	0	0	0	344.822	348.739	312.666	228.541	0	0	0	0	366.971	153.091	17.1942	198.722	0	0	0	0	123.421	403.987	0	0
18	176.108	0	151.942	82.4809	648.498	913.499	549.783	411.368	0	0	0	426.985	487.506	252.896	114.69	341.383	64.8	0	0	77.184	231.667	383.328	35.9956	0
21	422.296	0	226.185	254.545	881.197	1263.71	1269.98	351.15	25.3265	235.406	252.15	1262.96	697.364	336.758	139.312	454.051	377.68	0	65.5483	208.138	422.768	1021.19	68.5	0
24	1156.03	0	566.165	500.329	2058.41	2463.77	2021.39	957.49	84.575	373.468	563.451	2382.75	1326.6	657.173	543.713	987.742	564.589	0	256.226	485.31	992.747	2399.5	358.847	51.0582

## Sheet: ExtendDataFig.9c
days after tumor cells innoculation	DGK-dKO-iCAR-TILC					DGK-dKO-iCAR-TCTL					PBS
3	23410000	50530000	19130000	20490000	10260000	25550000	23240000	19230000	25180000	23660000	33020000	2125000	43580000	21020000
11	1744000	1873000	1514000	2125000	1735000	2026000	4890000	1325000	1874000	2240000	372700000	3417000	144900000	137000000
17	403300	5220000	2058000	6555000	2567000	5639000	1252000	1449000	4486000	1612000	204300000	17200000	191400000	8849000
24	4316000	7418000	6310000	3500000	4764000	359900	1694000	5968000	4494000	6671000	178000000	55370000	228900000	534800000
34	2560000	5842000	3853000	1417000	9101000	9199000	6702000	1047000	2150000	4118000	150900000	96790000	166400000	318600000
